# Supplementary material for: Cryptic Diversity and Demographic Expansion of Plasmodium knowlesi Malaria Vectors in Malaysia
Source: Genes (Basel). 2023 Jun 28;14(7):1369. doi: 10.3390/genes14071369 (PMC10378955; doi:10.3390/genes14071369)
Supplement: Supplementary file 1 [file genes-14-01369-s001.zip]

Archive with 3 entries (3 files):
- genes-2450523-supplementary/Figure S1.pdf
- genes-2450523-supplementary/Table S1.pdf
- genes-2450523-supplementary/Table S2.pdf
